# Supplementary material for: Green synthesis and characterization of silver nanoparticles through the Piper cubeba ethanolic extract and their enzyme inhibitory activities
Source: Front Chem. 2023 Feb 22;11:1065986. doi: 10.3389/fchem.2023.1065986 (PMC9992827; doi:10.3389/fchem.2023.1065986)
Supplement: Supplementary file 1 [file DataSheet1.xlsx]

## Sheet: Sheet1
Fractions	Concentration	Percent inhibition	IC50 ± SE
			(mg/mL)
Standard (Thiourea)	0.5 mM	95.2	20 ± 0.12
P. cubeba extract 0.625mg	0.625mg	55.3	2.5mg/ml ±0.5
P. cubeba extract 1.25mg	1.25mg	68.7	0.65mg/ml ± 0.04
P. cubeba extract 2.5mg	2.5mg	79.2	0.35mg/ml ± 0.01
P. cubeba extract 5mg	5mg	88.5	0.15mg/ml ± 0.001

## Sheet: Sheet2
NPs	Concentration	Percent inhibition
Standard (Thiourea)	0.6 mM	90.2
P. cubeba AgNps	0.0 5mg	78.6

## Sheet: Sheet3
Fractions	Concentration	Percent inhibition
Standard (Thiourea)	0.5 mM	95.2
P. cubeba extract	0.625 mg	55.3
P. cubeba extract	1.25 mg	68.7
P.cubeba extract	2.5 mg	79.2
P.cubeba extract	5 mg	88.5

## Sheet: Sheet4
Fractions	Concentration	Percent inhibition	IC50 ± SE
			(mg/mL)
Standard (Thiourea)	0.5 mM	95.2	20 ± 0.12
P. cubeba extract 1	0.625mg	55.3	2.5mg/ml ±0.5
P. cubeba extract 2	1.25mg	68.7	0.65mg/ml ± 0.04
P.cubeba extract 3	2.5mg	79.2	0.35mg/ml ± 0.01
